# Supplementary material for: Determinants of Missed Opportunities for Vaccination (MOVs) Indicators Among Children Aged 12–23 Months in Sub-Saharan African Countries: A Multilevel Analysis of Survey Data
Source: Vaccines (Basel). 2026 May 6;14(5):417. doi: 10.3390/vaccines14050417 (PMC13211415; doi:10.3390/vaccines14050417)
Supplement: Supplementary file 1 [file vaccines-14-00417-s001.zip]

Archive with 1 entries (1 files):
- vaccines-4019060-supplementary.pdf
